# Supplementary material for: Age‐dependent reduction in voltage‐gated inward sodium current and Scn8a gene expression in murine stellate ganglia
Source: Ann N Y Acad Sci. 2025 Feb 25;1545(1):91–104. doi: 10.1111/nyas.15298 (PMC11918529; doi:10.1111/nyas.15298)
Supplement: Supplementary file 2 — Supporting Information [file NYAS-1545-91-s002.zip]

Archive with 7 entries (7 files):
- Supporting Figure 1.eps
- Supporting Figure 2.eps
- Supporting Figure 3.eps
- Supporting Figure 4.eps
- Supporting Figure 5.eps
- Supporting Figure 6.eps
- Supporting Figure 7.eps
